# Supplementary material for: Thyroid dysfunction and its association with micronutrients, lipids, and inflammation: an analytical case-control study
Source: BMC Endocr Disord. 2026 Apr 14;26:159. doi: 10.1186/s12902-026-02275-1 (PMC13192208; doi:10.1186/s12902-026-02275-1)
Supplement: Supplementary file 1 — Supplementary Material 1 [file 12902_2026_2275_MOESM1_ESM.csv]

NO_Code	Age	group	Gender	Heightc0	Weightkg	bmi	BMI_cat	smoking	Ureabreathtest	T3	T3_cat	T4	T4_cat	TSH	TSH_cat	AntiTPO	AntiTG	ZINC	VitD3	SCHO	STG	LDL	HDL	PCREBV	CRP
1	62	1	0	175	90	29.3877551020408	2	0	45	3	0	77	0	.01	1	55	120	55	12	220	179	144	34	8.6	23.7
2	61	1	0	180	85	26.2345679012346	2	0	34	3.4	2	67	0	3.6	0	33	100	89	22	180	180	123	32	0	3.1
3	67	1	0	175	80	26.1224489795918	2	1	55	4.5	2	78	0	6.1	2	34	45	43	23	167	245	11	30	1700	65.3
4	41	1	0	170	70	24.2214532871972	1	0	40	4.4	2	66	0	.12	1	23	115	87	12	156	134	121	23	0	1.7
5	45	1	0	175	82	26.7755102040816	2	0	56	3.9	2	88	0	6.2	2	12	56	67	23	230	187	134	45	231	56.9
6	47	1	0	182	95	28.6801110976935	2	0	45	4.5	2	102	0	5.6	2	56	102	76	44	300	156	123	67	0	5.1
7	45	1	0	170	65	22.4913494809689	1	0	78	6.8	2	89	0	3.1	0	34	111	12	22	234	187	145	44	45	39.4
8	55	1	0	175	62	20.2448979591837	1	0	34	3.5	2	65	1	4.1	0	34	87	100	33	245	187	140	34	0	2.3
9	62	1	0	170	65	22.4913494809689	1	0	44	3.6	2	78	0	4.7	2	44	222	98	23	222	154	115	23	0	5.3
10	70	1	0	169	62	21.7079233920381	1	0	34	3.9	2	99	0	4.3	2	23	84	87	34	200	167	98	12	0	4.5
11	42	1	0	182	70	21.1327134404057	1	0	21	2.1	0	67	0	3.1	0	45	78	85	45	245	156	144	45	0	2.6
12	64	1	0	170	65	22.4913494809689	1	0	25	1.7	0	72	0	2.9	0	23	76	90	34	213	198	156	45	0	2.6
13	60	1	0	178	75	23.6712536295922	1	0	12	1.3	0	66	0	.3	0	33	45	110	21	200	190	134	34	0	2.45
14	69	1	0	177	69	22.0243225126879	1	0	45	3.4	2	167	0	.11	1	45	117	43	15	321	189	134	45	0	1.4
15	70	1	0	173	77	25.7275552140065	2	0	56	3.3	2	111	0	2.3	0	33	21	45	12	176	134	177	46	0	2.6
16	55	1	0	169	70	24.5089457652043	1	0	33	2.1	0	98	0	.4	0	32	33	89	34	221	178	156	37	0	1.78
17	55	1	0	175	70	22.8571428571429	1	0	11	2.3	0	54	1	.8	0	32	22	70	23	123	187	157	38	0	2.45
18	56	1	0	181	89	27.1664479106254	2	0	6	2.8	0	77	0	1.2	0	23	12	76	44	145	109	45	33	0	2.55
19	69	1	0	175	72	23.5102040816327	1	0	12	3.4	2	78	0	2.9	0	22	23	67	45	155	189	67	23	0	1.9
20	65	1	0	175	80	26.1224489795918	2	0	33	3.5	2	178	0	4.2	0	33	34	87	67	200	134	88	34	0	1.1
21	58	1	0	170	58	20.0692041522491	1	0	21	2.2	0	111	0	3.5	0	21	54	88	54	167	144	87	45	0	2.3
22	65	1	0	172	65	21.9713358572201	1	0	31	1.4	0	88	0	.7	0	23	32	89	24	198	200	165	67	0	2.45
23	60	1	1	160	55	21.484375	1	0	17	2.3	0	78	0	3.4	0	11	34	123	36	145	102	56	35	0	2.47
23	70	1	0	175	70	22.8571428571429	1	0	12	1.9	0	78	0	.9	0	45	45	97	35	199	210	198	23	0	2.3
24	45	1	0	175	65	21.2244897959184	1	0	87	5.6	2	187	2	4.6	2	56	119	76	27	219	212	198	22	0	1.34
25	60	1	0	180	60	18.5185185185185	1	0	31	3.1	0	156	0	3.4	0	33	87	77	45	134	154	144	34	0	2.3
26	58	1	0	183	58	17.3191197109499	0	0	98	6.9	2	198	2	4.2	0	78	221	112	43	200	210	134	30	103	29.8
27	53	1	0	170	53	18.3391003460208	0	0	102	7.8	2	177	0	4.1	0	57	56	23	23	134	145	120	78	119	77.4
28	59	1	0	159	59	23.3376844270401	1	0	21	1.1	1	77	0	3.7	0	32	12	77	15	223	212	134	34	0	6.1
29	60	1	0	166	60	21.7738423573813	1	0	10	1.4	0	69	0	1.9	0	24	34	78	19	125	123	56	44	0	4.5
30	63	1	0	170	65	22.4913494809689	1	0	67	3.6	2	186	2	4.5	2	50	33	86	45	187	156	78	34	29	34.2
31	46	1	1	160	70	27.34375	2	0	30	1.2	0	67	0	3.4	0	12	45	76	32	187	187	99	21	0	2.97
32	40	1	1	160	75	29.296875	2	1	45	3.3	2	56	1	.2	0	23	43	87	12	177	187	56	25	12	21.1
33	70	1	1	155	70	29.1363163371488	2	0	12	1.4	0	77	0	2.6	0	22	32	89	2	188	154	77	12	0	1.3
34	70	1	1	162	70	26.6727632982777	2	0	23	1.9	0	87	0	2.9	0	32	34	96	30	123	167	111	45	0	1.8
35	60	1	1	169	75	26.2595847484332	2	0	12	2.8	0	79	0	3.1	0	19	45	112	23	145	156	123	56	0	1.23
36	62	1	1	162	58	22.1002895900015	1	0	14	2.8	0	111	0	4.3	2	18	56	76	33	187	198	67	33	0	2.29
37	52	1	1	176	82	26.4721074380165	2	0	16	1.4	0	176	0	3.2	0	14	32	11	32	123	190	145	11	0	3.2
38	45	1	1	170	80	27.681660899654	2	0	9	1.9	0	197	2	.8	0	23	21	102	43	134	197	160	6	0	1.4
39	44	1	0	160	52	20.3125	1	0	12	1.7	0	178	0	1.3	0	22	23	111	23	127	189	190	12	0	1.34
40	70	1	0	172	62	20.9572742022715	1	0	23	1.8	0	112	0	2.1	0	23	45	80	34	159	134	123	33	0	1.34
41	65	1	0	170	60	20.7612456747405	1	0	11	2.1	0	171	0	.9	0	12	61	90	45	189	144	122	21	0	1.2
42	55	1	0	180	65	20.0617283950617	1	0	14	7.6	2	112	0	.2	0	45	78	23	13	220	189	178	21	0	1.35
43	62	1	0	160	70	27.34375	2	0	5	2.2	0	78	0	1.9	0	33	54	97	33	198	201	89	12	0	1.22
44	66	1	0	162	58	22.1002895900015	1	0	33	3.3	2	56	1	3.2	0	17	47	67	23	123	230	177	87	0	3.4
45	41	1	0	170	72	24.9134948096886	2	0	12	2.3	0	77	0	2.5	0	22	43	76	34	198	154	111	31	0	4.2
46	60	1	0	160	70	27.34375	2	0	23	1.9	0	87	0	2.9	0	33	33	77	32	123	123	123	33	0	1.22
47	55	1	0	165	65	23.8751147842057	1	0	33	2.8	0	79	0	3.1	0	11	24	98	22	145	109	77	23	0	1.67
48	69	1	0	163	80	30.1102788964583	3	0	14	2.8	0	123	0	4.3	2	50	200	87	32	156	187	89	34	671	67.7
49	70	1	1	160	77	30.078125	3	0	17	2.3	0	176	0	3.4	0	11	34	90	35	198	145	90	45	0	1.34
50	63	1	1	162	70	26.6727632982777	2	0	9	1.9	0	197	2	.8	0	18	45	104	43	198	156	67	67	0	14.5
51	62	1	1	152	73	31.5962603878116	3	0	12	1.7	0	178	0	2.3	0	23	67	120	45	177	146	60	23	0	12.1
52	63	1	1	155	70	29.1363163371488	2	0	23	1.8	0	156	0	2.1	0	32	89	78	42	234	201	123	22	0	1.34
53	62	1	1	159	77	30.457655947154	3	0	11	2.1	0	171	0	1.1	0	12	76	79	41	222	222	120	33	0	2.23
54	60	1	1	153	70	29.9030287496262	2	0	14	3	0	112	0	.1	1	16	54	87	12	298	300	230	12	0	1.23
55	45	1	1	151	72	31.5775623876146	3	0	24	2.7	0	78	0	.2	0	19	43	88	17	234	313	199	23	0	2.11
56	47	1	1	162	70	26.6727632982777	2	0	33	3.5	2	178	0	4.2	0	23	33	87	45	213	217	158	33	9	55.2
57	49	1	1	167	80	28.6851446806985	2	0	21	2.2	0	111	0	3.5	0	44	45	74	21	256	300	145	14	0	1.23
58	55	1	1	171	65	22.2290619335864	1	0	31	1.4	0	88	0	.7	0	26	33	72	32	266	219	121	17	0	2.67
59	66	1	1	170	55	19.0311418685121	1	0	12	1.9	0	78	0	.9	0	29	22	98	21	299	256	190	9	0	2.11
60	60	1	1	152	60	25.9695290858726	2	0	45	3.3	2	187	2	3.7	0	23	12	88	24	244	276	167	12	0	2.19
61	62	1	0	177	88	28.0889910306745	2	0	77	4.3	2	198	2	4.9	2	22	23	78	26	213	201	99	23	65	33.7
62	60	1	0	178	80	25.2493372048984	2	1	14	2.8	0	123	0	4.3	2	43	45	99	43	287	245	87	11	0	3.77
63	63	1	0	175	82	26.7755102040816	2	0	17	2.3	0	176	0	3.4	0	22	43	76	23	234	211	79	14	0	3.4
64	40	1	0	179	72	22.4712087637714	1	0	9	1.9	0	197	2	.8	0	13	22	70	21	199	134	56	24	0	4.6
65	47	1	0	182	89	26.8687356599444	2	0	12	2.1	0	178	0	2.8	0	19	12	78	34	187	134	45	33	0	6
66	49	1	0	180	92	28.3950617283951	2	0	23	1.8	0	156	0	2.1	0	24	24	88	54	154	122	89	17	0	1.34
67	44	1	0	172	69	23.3234180638183	1	0	17	3.4	2	171	0	1.9	0	27	54	98	32	109	123	89	14	0	2.45
68	59	1	0	188	63	17.8248076052512	0	0	14	3	0	112	0	1.4	0	32	32	87	6	199	123	94	24	0	3.46
69	62	1	0	172	69	23.3234180638183	1	0	24	2.7	0	78	0	1.9	0	14	17	78	5	165	143	77	33	0	1.2
70	72	1	0	179	69	21.5349083986143	1	0	33	3.5	2	178	0	3.3	0	32	19	79	43	143	122	65	33	0	2.5
71	42	1	0	182	79	23.8497765970293	1	0	33	3.5	2	178	0	4.2	0	28	22	88	21	198	123	34	21	0	3.5
72	64	1	0	176	88	28.4090909090909	2	0	21	2.2	0	122	0	3.9	0	23	25	87	23	123	145	56	31	0	2.4
73	64	1	0	175	69	22.530612244898	1	0	31	1.4	0	88	0	.7	0	21	27	90	34	234	123	54	12	0	2.3
74	70	1	0	169	73	25.5593291551416	2	0	12	1.9	0	78	0	2.3	0	25	28	69	45	222	145	35	87	0	5.1
75	70	1	0	173	70	23.3886865581877	1	0	87	5.6	2	187	2	4.6	2	33	23	78	21	198	221	33	31	26	2.5
76	63	1	0	181	83	25.3350019840664	2	0	31	3.1	0	166	0	3	0	21	44	77	23	123	123	67	37	0	4.3
77	59	1	0	152	60	25.9695290858726	2	0	37	3.5	2	65	1	4.1	0	33	33	67	43	145	134	89	56	0	3.4
78	65	1	0	172	80	27.0416441319632	2	0	56	3.6	2	78	0	4.1	0	20	11	78	21	243	123	90	34	0	2.3
79	69	1	0	168	77	27.281746031746	2	0	34	3.9	2	87	0	3.3	0	21	23	98	34	245	300	211	21	0	1.3
80	65	1	0	170	80	27.681660899654	2	0	21	2.1	0	67	0	3.1	0	25	45	80	12	124	111	78	25	0	3.45
81	60	1	0	172	88	29.7458085451595	2	0	25	1.7	0	111	0	2.9	0	22	66	94	23	198	200	145	12	0	4.4
82	60	1	0	177	80	25.5354463915222	2	0	12	1.3	0	66	0	.3	0	23	78	111	23	199	212	67	34	0	2.3
83	70	1	0	172	60	20.2812330989724	1	0	34	3.5	2	86	0	4.1	0	21	99	102	43	123	112	89	44	0	2.3
84	65	1	0	175	70	22.8571428571429	1	0	44	2.9	0	78	0	4.7	2	19	87	78	23	234	200	211	34	0	3.45
85	68	1	0	182	55	16.6042748460331	0	0	34	3.9	2	73	0	4.3	2	18	67	98	21	123	111	94	65	0	3.55
86	57	1	0	180	62	19.1358024691358	1	0	21	2.1	0	67	0	3.1	0	16	87	88	32	234	290	189	21	0	2.3
87	59	1	0	170	62	21.4532871972318	1	0	25	1.7	0	87	0	2.9	0	33	56	79	34	256	300	65	12	0	2.2
88	60	1	0	166	60	21.7738423573813	1	0	12	1.3	0	66	0	1.2	0	22	77	90	23	278	212	34	10	0	3.45
89	60	1	0	170	69	23.8754325259516	1	0	8	2.9	0	118	0	1.3	0	23	68	88	43	200	145	56	39	0	2.3
90	62	1	0	175	77	25.1428571428571	2	0	6	2.8	0	77	0	1.2	0	22	79	78	32	123	111	54	87	0	3.3
91	47	1	1	162	72	27.4348422496571	2	0	12	2.5	0	78	0	7.6	2	221	77	89	23	154	134	35	44	0	2.2
92	40	1	1	165	78	28.6501377410468	2	0	39	3.5	2	181	0	.1	1	59	67	96	11	177	166	33	34	0	1.2
93	70	1	1	158	70	28.0403781445281	2	0	21	2.7	0	121	0	3.2	0	19	89	78	32	112	100	67	76	0	2.3
94	70	1	1	169	72	25.2092013584959	2	0	12	1.4	0	66	0	1.1	0	23	98	88	21	98	56	89	25	0	2.4
95	63	1	1	172	76	25.6895619253651	2	0	10	2.5	0	78	0	.9	0	22	76	76	23	89	123	90	12	0	3.5
96	63	1	1	163	59	22.206330686138	1	0	12	3.4	2	198	2	1.7	0	12	67	70	43	134	111	56	21	0	1.9
97	55	1	1	172	89	30.0838290968091	3	1	87	7.9	2	167	0	4.7	2	25	89	33	35	400	277	54	41	102	44.3
98	49	1	0	173	84	28.0664238698253	2	0	44	3.6	2	78	0	4.4	2	34	54	76	21	199	134	35	55	0	1.2
99	44	1	0	169	57	19.9572844088092	1	0	34	3.9	2	99	0	2.1	0	23	67	75	23	123	122	33	24	0	1.45
100	70	1	0	175	69	22.530612244898	1	0	21	2.1	0	67	0	4.2	0	15	66	74	22	111	100	67	25	0	1.34
101	67	1	0	170	62	21.4532871972318	1	0	25	1.7	0	72	0	3.2	0	17	77	77	19	233	123	89	5	0	1.1
102	69	1	0	170	67	23.1833910034602	1	0	12	1.3	0	66	0	1.2	0	33	88	87	32	188	145	99	33	0	.8
103	58	1	0	160	72	28.125	2	0	21	3.4	2	167	0	.3	0	23	66	98	12	123	102	56	43	0	2.2
104	60	1	0	161	59	22.7614675359747	1	0	41	3.6	2	78	0	.2	0	20	55	78	13	98	76	76	33	0	.34
105	63	1	0	172	72	24.3374797187669	1	0	34	3.9	2	99	0	4.1	0	25	45	70	34	194	98	35	44	0	4.4
106	42	1	0	165	55	20.2020202020202	1	0	24	2.1	0	67	0	3.1	0	34	67	66	55	98	99	33	55	0	3.2
107	62	1	1	169	80	28.0102237316621	2	0	25	1.7	0	72	0	2.9	0	27	87	56	32	176	87	67	32	0	2.2
108	58	1	1	164	72	26.7697798929209	2	0	5	1.3	0	66	0	.3	0	25	89	67	12	98	123	111	67	0	2.2
109	53	1	1	165	70	25.7116620752984	2	0	33	3.4	2	167	0	4.4	2	22	76	87	32	198	123	90	44	0	5.6
110	70	1	1	163	75	28.2283864654296	2	0	43	4.5	2	178	0	2.3	0	12	54	11	34	223	45	56	23	0	4.6
111	63	1	1	157	70	28.3987180007303	2	0	33	2.1	0	98	0	.4	0	17	32	76	54	245	209	111	22	0	6.3
112	61	1	1	150	72	32	3	0	11	2.3	0	54	1	.8	0	22	22	45	32	234	231	200	35	0	5.9
113	62	1	1	150	70	31.1111111111111	3	0	6	2.8	0	77	0	1.2	0	16	33	78	33	287	201	123	45	0	4.9
114	60	1	1	153	71	30.3302148746209	3	0	12	3.4	2	78	0	2.9	0	18	11	90	21	310	299	129	46	0	5.4
115	62	1	1	152	72	31.1634349030471	3	0	33	3.5	2	178	0	3.5	0	33	78	90	23	234	235	177	33	0	6.8
116	45	1	1	160	82	32.03125	3	0	21	2.2	0	111	0	3.5	0	21	99	87	24	340	236	178	43	0	6.12
117	47	1	1	160	69	26.953125	2	0	31	2.5	0	76	0	1.7	0	12	11	76	25	123	111	156	33	0	5.5
118	44	1	1	174	54	17.8359096313912	0	0	56	3.3	2	111	0	2.3	0	25	2124	67	32	112	165	178	11	63	6.6
119	52	1	1	172	52	17.5770686857761	0	0	33	2.1	0	98	0	.4	0	23	111	77	3	123	100	99	28	0	4.6
120	62	0	1	159	63	24.9199003203987	2	0	11	2.3	0	155	0	1.7	0	11	112	87	3	234	145	134	12	0	5.7
121	52	0	0	170	72	24.9134948096886	2	0	6	2.8	0	165	0	1.6	0	10	17	79	44	123	111	121	33	0	1.83
122	61	0	0	172	75	25.3515413737155	2	0	12	2.1	0	121	0	2.5	0	15	44	98	42	154	123	78	43	0	1.97
123	60	0	0	175	72	23.5102040816327	1	0	33	1.2	0	123	0	3.5	0	16	56	89	87	176	89	99	34	0	2.36
124	40	0	0	179	74	23.0954090072095	1	0	21	2.2	0	11	1	3.6	0	17	55	88	66	132	99	123	45	0	2.47
125	45	0	0	180	84	25.9259259259259	2	0	31	1.4	0	88	0	1.6	0	12	54	78	45	143	166	133	56	0	2.95
126	45	0	0	184	80	23.6294896030246	1	0	33	1.3	0	121	0	2.4	0	23	47	98	39	111	100	50	76	0	2.83
127	40	0	0	170	72	24.9134948096886	2	0	34	3.9	2	87	0	3.3	0	21	34	122	56	123	102	34	55	0	2.7
128	55	0	0	168	62	21.9671201814059	1	0	21	2.1	0	67	0	.2	0	33	23	101	45	111	98	56	34	0	1.83
129	60	0	0	172	74	25.013520822066	2	0	25	1.7	0	111	0	2.9	0	33	23	121	38	122	78	45	22	0	1.72
130	70	0	0	174	75	24.7720967102656	1	0	33	2.3	0	143	0	3.2	0	21	23	122	4	143	66	56	66	0	1.27
131	42	0	0	180	80	24.6913580246914	1	0	34	1.2	0	121	0	4.1	0	21	22	102	40	123	56	67	45	0	3.7
132	65	0	0	172	72	24.3374797187669	1	0	13	2.1	0	121	0	3.3	0	23	34	123	40	133	56	78	34	0	2.6
133	65	0	0	175	72	23.5102040816327	1	0	23	1.3	0	124	0	.2	0	33	23	145	39	122	190	98	44	0	1.35
134	70	0	0	162	62	23.6244474927602	1	0	39	3.3	2	124	0	3.3	0	22	33	123	43	134	67	90	54	0	1.21
135	70	0	0	170	75	25.9515570934256	2	0	23	34	2	123	0	2.3	0	12	22	198	45	122	78	89	34	0	2.72
136	62	0	0	182	82	24.7554643159039	1	0	34	3.5	2	65	1	1.5	0	34	34	109	39	222	98	67	23	0	2.33
137	55	0	0	154	55	23.191094619666	1	0	34	3.6	2	78	0	4.1	0	34	23	123	43	111	88	89	34	0	2.93
138	64	0	1	172	72	24.3374797187669	1	0	34	4.5	2	99	0	3.4	0	23	3	125	39	176	89	111	45	0	2.95
139	65	0	1	160	70	27.34375	2	0	32	2.4	0	67	0	3.4	0	21	22	111	40	11	67	56	43	0	2.83
140	60	0	0	170	70	24.2214532871972	1	0	34	1.7	0	72	0	2.9	0	12	23	123	43	121	78	78	45	0	2.7
141	60	0	0	172	80	27.0416441319632	2	0	12	1.3	0	66	0	2.3	0	11	12	125	41	122	88	89	56	0	1.21
142	60	0	0	170	83	28.719723183391	2	0	33	1.6	0	67	0	3.2	0	19	22	77	42	123	98	88	76	0	2.33
143	70	0	0	177	60	19.1515847936417	1	0	37	2.3	0	77	0	3.1	0	21	34	67	43	122	88	77	55	0	.95
144	60	0	0	172	72	24.3374797187669	1	0	23	2.4	0	67	0	3.4	0	11	41	89	45	144	90	66	54	0	.63
145	55	0	0	180	55	16.9753086419753	0	0	33	1.2	0	88	0	3.1	0	24	23	123	54	11	78	123	35	0	1.2
146	54	0	0	170	60	20.7612456747405	1	0	12	1.7	0	178	0	.3	0	38	34	67	38	112	87	45	66	0	2.33
147	54	0	0	160	60	23.4375	1	0	23	1.8	0	77	0	.5	0	34	13	87	40	123	98	189	56	0	2.95
148	62	0	0	172	60	20.2812330989724	1	0	11	2.1	0	78	0	.9	0	33	33	98	39	76	111	23	76	0	3.7
149	63	0	0	175	65	21.2244897959184	1	0	14	3	0	76	0	1.4	0	20	34	77	34	123	123	77	77	0	2.6
150	60	0	0	171	75	25.6489176156766	2	0	5	2.2	0	78	0	1.9	0	12	33	88	35	134	123	123	38	0	1.35
151	45	0	1	162	70	26.6727632982777	2	0	33	3.3	2	56	1	3.2	0	14	34	98	37	123	123	133	55	0	1.21
152	40	0	1	160	78	30.46875	3	0	10	2.3	0	77	0	2.5	0	34	23	123	35	145	111	50	66	0	2.72
153	70	0	1	150	70	31.1111111111111	3	0	23	1.9	0	88	0	2.9	0	23	25	132	37	98	98	34	39	0	2.33
154	70	0	1	162	72	27.4348422496571	2	0	33	2.8	0	79	0	3.1	0	23	34	156	36	87	65	56	34	0	1.47
155	63	0	1	172	73	24.6755002704164	1	0	23	3.2	2	67	0	1.6	0	21	23	11	28	56	100	45	38	0	1.72
157	50	0	1	172	85	28.7317468902109	2	0	9	1.9	0	88	0	.8	0	23	3	134	30	123	111	67	36	0	2.8
158	45	0	1	173	80	26.7299274950717	2	0	33	2.3	0	76	0	1.2	0	35	23	127	43	143	112	78	37	0	2.29
159	40	0	1	169	55	19.2570288155177	1	0	40	2.1	0	78	0	2.3	0	23	33	89	35	123	67	98	35	0	1.43
160	70	0	1	175	69	22.530612244898	1	0	21	1.1	1	98	0	3.2	0	33	25	78	36	111	89	90	66	0	1.37
161	60	0	1	170	85	29.4117647058824	2	0	30	1.2	0	67	0	3.4	0	26	26	67	37	145	98	89	65	0	1.21
162	69	0	1	170	80	27.681660899654	2	0	33	3.3	2	56	1	3.2	0	23	35	54	45	145	77	67	55	0	1.97
163	55	0	1	160	82	32.03125	3	0	12	1.4	0	77	0	2.6	0	21	43	67	32	109	89	89	50	0	1.93
164	60	0	1	163	70	26.346494034401	2	0	23	1.9	0	87	0	2.9	0	22	27	78	34	189	87	111	45	0	2.23
165	60	0	1	170	85	29.4117647058824	2	0	12	2.8	0	79	0	3.1	0	33	55	75	34	87	90	77	45	0	1.74
166	40	0	1	163	90	33.8740637585156	3	1	23	6.1	2	78	0	3.3	0	21	66	32	37	23	89	88	67	0	1.94
167	60	0	1	163	65	24.4646016033724	1	0	16	1.4	0	76	0	3.2	0	24	44	78	38	125	78	99	35	0	1.75
168	53	0	1	160	62	24.21875	1	0	9	1.9	0	65	1	.8	0	11	34	77	36	112	67	111	60	0	1.23
169	68	0	0	162	65	24.7675659198293	1	0	33	1.7	0	66	0	.5	0	33	23	111	38	134	78	78	67	0	1.45
170	70	0	0	162	75	28.5779606767261	2	0	23	1.8	0	67	0	2.1	0	23	35	89	36	112	98	56	30	0	1.56
171	60	0	0	158	85	34.0490306040699	3	0	67	3.6	2	78	0	.7	0	33	55	90	37	145	98	77	45	0	1.88
172	62	0	0	152	60	25.9695290858726	2	0	30	1.2	0	89	0	3.4	0	21	43	87	38	155	89	99	35	0	1.73
173	60	0	0	157	70	28.3987180007303	2	0	23	3.3	2	56	1	.9	0	34	32	89	35	123	78	67	37	0	1.93
174	61	0	0	154	72	30.3592511384719	3	0	12	1.4	0	77	0	2.6	0	33	17	56	32	155	67	56	36	0	1.47
175	62	0	0	162	80	30.4831580551745	3	0	23	1.9	0	87	0	2.9	0	21	44	77	33	110	89	88	36	0	1.72
177	47	0	0	172	72	24.3374797187669	1	0	34	2.8	0	78	0	2.3	0	11	33	66	44	123	89	88	44	0	2.8
178	58	0	0	158	77	23.9	1	0	16	1.4	0	77	0	1.1	0	13	24	123	45	122	87	78	55	0	2.29
178	47	0	0	164	60	22.3081499107674	1	1	23	2.3	0	67	0	.7	0	23	34	123	34	165	90	123	45	0	2.47
179	64	0	0	170	80	27.681660899654	2	0	9	1.9	0	67	0	.8	0	15	36	123	36	123	78	90	56	0	1.43
180	60	0	0	170	80	27.681660899654	2	0	33	3.3	2	66	0	.4	0	33	37	145	43	144	67	56	32	0	1.34
181	62	0	0	159	63	24.9199003203987	2	0	11	2.3	0	155	0	1.7	0	11	112	87	3	234	145	134	12	0	5.7
182	52	0	0	170	72	24.9134948096886	2	0	6	2.8	0	165	0	1.6	0	10	17	79	44	123	111	121	33	0	1.83
183	61	0	0	172	75	25.3515413737155	2	0	12	2.1	0	121	0	2.5	0	15	44	98	42	154	123	78	43	0	1.97
184	60	0	0	175	72	23.5102040816327	1	0	33	1.2	0	123	0	3.5	0	16	56	89	87	176	89	99	34	0	2.36
185	40	0	0	179	74	23.0954090072095	1	0	21	2.2	0	11	1	3.6	0	17	55	88	66	132	99	123	45	0	2.47
186	45	0	0	180	84	25.9259259259259	2	0	31	1.4	0	88	0	1.6	0	12	54	78	45	143	166	133	56	0	2.95
187	45	0	0	184	80	23.6294896030246	1	0	33	1.3	0	121	0	2.4	0	23	47	98	39	111	100	50	76	0	2.83
188	40	0	0	170	72	24.9134948096886	2	0	34	3.9	2	87	0	3.3	0	21	34	122	56	123	102	34	55	0	2.7
189	55	0	0	168	62	21.9671201814059	1	0	21	2.1	0	67	0	.2	0	33	23	101	45	111	98	56	34	0	1.83
190	60	0	0	172	74	25.013520822066	2	0	25	1.7	0	111	0	2.9	0	33	23	121	38	122	78	45	22	0	1.72
191	70	0	0	174	75	24.7720967102656	1	0	33	2.3	0	143	0	3.2	0	21	23	122	4	143	66	56	66	0	1.27
192	42	0	0	180	80	24.6913580246914	1	0	34	1.2	0	121	0	4.1	0	21	22	102	40	123	56	67	45	0	3.7
193	65	0	0	172	72	24.3374797187669	1	0	13	2.1	0	121	0	3.3	0	23	34	123	40	133	56	78	34	0	2.6
194	65	0	0	175	72	23.5102040816327	1	0	23	1.3	0	124	0	.2	0	33	23	145	39	122	190	98	44	0	1.35
195	70	0	0	162	62	23.6244474927602	1	0	39	3.3	2	124	0	3.3	0	22	33	123	43	134	67	90	54	0	1.21
196	70	0	0	170	75	25.9515570934256	2	0	23	34	2	123	0	2.3	0	12	22	198	45	122	78	89	34	0	2.72
197	62	0	0	182	82	24.7554643159039	1	0	34	3.5	2	65	1	1.5	0	34	34	109	39	222	98	67	23	0	2.33
198	55	0	0	154	55	23.191094619666	1	0	34	3.6	2	78	0	4.1	0	34	23	123	43	111	88	89	34	0	2.93
199	64	0	0	172	72	24.3374797187669	1	0	34	4.5	2	99	0	3.4	0	23	3	125	39	176	89	111	45	0	2.95
200	65	0	0	160	70	27.34375	2	0	32	2.4	0	67	0	3.4	0	21	22	111	40	11	67	56	43	0	2.83
201	60	0	0	170	70	24.2214532871972	1	0	34	1.7	0	72	0	2.9	0	12	23	123	43	121	78	78	45	0	2.7
202	60	0	0	172	80	27.0416441319632	2	0	12	1.3	0	66	0	2.3	0	11	12	125	41	122	88	89	56	0	1.21
203	60	0	0	170	83	28.719723183391	2	0	33	1.6	0	67	0	3.2	0	19	22	77	42	123	98	88	76	0	2.33
204	70	0	0	177	60	19.1515847936417	1	0	37	2.3	0	77	0	3.1	0	21	34	67	43	122	88	77	55	0	.95
205	60	0	0	172	72	24.3374797187669	1	0	23	2.4	0	67	0	3.4	0	11	41	89	45	144	90	66	54	0	.63
206	55	0	0	180	55	16.9753086419753	0	0	33	1.2	0	88	0	3.1	0	24	23	123	54	11	78	123	35	0	1.2
207	54	0	0	170	60	20.7612456747405	1	0	12	1.7	0	178	0	.3	0	38	34	67	38	112	87	45	66	0	2.33
208	54	0	0	160	60	23.4375	1	0	23	1.8	0	77	0	.5	0	34	13	87	40	123	98	189	56	0	2.95
209	62	0	0	172	60	20.2812330989724	1	0	11	2.1	0	78	0	.9	0	33	33	98	39	76	111	23	76	0	3.7
210	63	0	0	175	65	21.2244897959184	1	0	14	3	0	76	0	1.4	0	20	34	77	34	123	123	77	77	0	2.6
211	60	0	0	171	75	25.6489176156766	2	0	5	2.2	0	78	0	1.9	0	12	33	88	35	134	123	123	38	0	1.35
212	45	0	1	162	70	26.6727632982777	2	0	33	3.3	2	56	1	3.2	0	14	34	98	37	123	123	133	55	0	1.21
213	40	0	1	160	78	30.46875	3	0	10	2.3	0	77	0	2.5	0	34	23	123	35	145	111	50	66	0	2.72
214	70	0	1	150	70	31.1111111111111	3	0	23	1.9	0	88	0	2.9	0	23	25	132	37	98	98	34	39	0	2.33
215	70	0	1	162	72	27.4348422496571	2	0	33	2.8	0	79	0	3.1	0	23	34	156	36	87	65	56	34	0	1.47
216	63	0	1	172	73	24.6755002704164	1	0	23	3.2	2	67	0	1.6	0	21	23	11	28	56	100	45	38	0	1.72
217	50	0	1	172	85	28.7317468902109	2	0	9	1.9	0	88	0	.8	0	23	3	134	30	123	111	67	36	0	2.8
218	45	0	1	173	80	26.7299274950717	2	0	33	2.3	0	76	0	1.2	0	35	23	127	43	143	112	78	37	0	2.29
219	40	0	1	169	55	19.2570288155177	1	0	40	2.1	0	78	0	2.3	0	23	33	89	35	123	67	98	35	0	1.43
220	70	0	1	175	69	22.530612244898	1	0	21	1.1	1	98	0	3.2	0	33	25	78	36	111	89	90	66	0	1.37
221	60	0	1	170	85	29.4117647058824	2	0	30	1.2	0	67	0	3.4	0	26	26	67	37	145	98	89	65	0	1.21
222	69	0	1	170	80	27.681660899654	2	0	33	3.3	2	56	1	3.2	0	23	35	54	45	145	77	67	55	0	1.97
223	55	0	1	160	82	32.03125	3	0	12	1.4	0	77	0	2.6	0	21	43	67	32	109	89	89	50	0	1.93
224	60	0	1	163	70	26.346494034401	2	0	23	1.9	0	87	0	2.9	0	22	27	78	34	189	87	111	45	0	2.23
225	60	0	1	170	85	29.4117647058824	2	0	12	2.8	0	79	0	3.1	0	33	55	75	34	87	90	77	45	0	1.74
226	40	0	1	163	90	33.8740637585156	3	1	23	6.1	2	78	0	3.3	0	21	66	32	37	23	89	88	67	0	1.94
227	60	0	1	163	65	24.4646016033724	1	0	16	1.4	0	76	0	3.2	0	24	44	78	38	125	78	99	35	0	1.75
228	53	0	1	160	62	24.21875	1	0	9	1.9	0	65	1	.8	0	11	34	77	36	112	67	111	60	0	1.23
229	68	0	1	162	65	24.7675659198293	1	0	33	1.7	0	66	0	.5	0	33	23	111	38	134	78	78	67	0	1.45
230	70	0	1	162	75	28.5779606767261	2	0	23	1.8	0	67	0	2.1	0	23	35	89	36	112	98	56	30	0	1.56
231	60	0	1	158	85	34.0490306040699	3	0	67	3.6	2	78	0	.7	0	33	55	90	37	145	98	77	45	0	1.88
232	62	0	1	152	60	25.9695290858726	2	0	30	1.2	0	89	0	3.4	0	21	43	87	38	155	89	99	35	0	1.73
233	60	0	1	157	70	28.3987180007303	2	0	23	3.3	2	56	1	.9	0	34	32	89	35	123	78	67	37	0	1.93
234	61	0	0	154	72	30.3592511384719	3	0	12	1.4	0	77	0	2.6	0	33	17	56	32	155	67	56	36	0	1.47
235	62	0	1	162	80	30.4831580551745	3	0	23	1.9	0	87	0	2.9	0	21	44	77	33	110	89	88	36	0	1.72
236	47	0	1	172	72	24.3374797187669	1	0	34	2.8	0	78	0	2.3	0	11	33	66	44	123	89	88	44	0	2.8
237	58	0	0	158	77	23.9	1	0	16	1.4	0	77	0	1.1	0	13	24	123	45	122	87	78	55	0	2.29
238	47	0	0	164	60	22.3081499107674	1	1	23	2.3	0	67	0	.7	0	23	34	123	34	165	90	123	45	0	2.47
239	64	0	0	170	80	27.681660899654	2	0	9	1.9	0	67	0	.8	0	15	36	123	36	123	78	90	56	0	1.43
240	60	0	1	170	80	27.681660899654	2	0	33	3.3	2	66	0	.4	0	33	37	145	43	144	67	56	32	0	1.34
